# Supplementary material for: Understanding Parahydrogen Hyperpolarized Urine Spectra: The Case of Adenosine Derivatives
Source: Molecules. 2022 Jan 26;27(3):802. doi: 10.3390/molecules27030802 (PMC8837968; doi:10.3390/molecules27030802)
Supplement: Supplementary file 1 [file molecules-27-00802-s001.zip]

Archive with 1 entries (1 files):
- molecules-1560518-supplementary.pdf
